# Supplementary material for: Artichoke Industrial Waste in Durum Wheat Bread: Effects of Two Different Preparation and Drying Methods of Flours and Evaluation of Quality Parameters during Short Storage
Source: Foods. 2023 Sep 14;12(18):3419. doi: 10.3390/foods12183419 (PMC10527894; doi:10.3390/foods12183419)
Supplement: Supplementary file 1 [file foods-12-03419-s001.zip]

Archive with 1 entries (1 files):
- foods-2589435-supplementary.pdf
